# Supplementary material for: Genetic Predictors for Sinusoidal Obstruction Syndrome—A Systematic Review
Source: J Pers Med. 2021 Apr 26;11(5):347. doi: 10.3390/jpm11050347 (PMC8145271; doi:10.3390/jpm11050347)
Supplement: Supplementary file 1 [file jpm-11-00347-s001.zip]

Archive with 7 entries (6 files):
- A01_Waespe_SOS PGX Review_Supplement_PRISMA_FINAL.pdf
- __MACOSX/
- __MACOSX/._A01_Waespe_SOS PGX Review_Supplement_PRISMA_FINAL.pdf
- A03_Waespe_SOS PGX Review_Supplement_FINAL.pdf
- __MACOSX/._A03_Waespe_SOS PGX Review_Supplement_FINAL.pdf
- A02_Waespe_SOS PGX Review_Supplement_search_FINAL.pdf
- __MACOSX/._A02_Waespe_SOS PGX Review_Supplement_search_FINAL.pdf
